# Supplementary material for: Sensory acceptability of biofortified foods and food products: a systematic review
Source: Nutr Rev. 2023 Aug 27;82(7):892–912. doi: 10.1093/nutrit/nuad100 (PMC11163453; doi:10.1093/nutrit/nuad100)
Supplement: nuad100_Supplementary_Data [file nuad100_supplementary_data.zip]

Archive with 4 entries (3 files):
- nuad100_Supplementary_Data/
- nuad100_Supplementary_Data/Acceptability - PRISMA_2020_checklist_rev.docx
- nuad100_Supplementary_Data/Table S1. OSP.xlsx
- nuad100_Supplementary_Data/Table S10. Combination.xlsx
