# Supplementary material for: Sensory acceptability of biofortified foods and food products: a systematic review
Source: Nutr Rev. 2023 Aug 27;82(7):892–912. doi: 10.1093/nutrit/nuad100 (PMC11163453; doi:10.1093/nutrit/nuad100)
Supplement: nuad100_Supplementary_Data [file nuad100_supplementary_data.zip › nuad100_Supplementary_Data/Table S1. OSP.xlsx]

## Sheet: Table S1. OSP
Table S1. Sensory acceptability for biofortified orange sweet potato.
Study	Population (health status, gender, age group, country)	N	Method	Variety	Processing or food product	Sensory Parameters	Mean/Median	SD/IQR	Acceptance Index (%)	Acceptable (Y/N)? (≥70% acceptable)	Overall Acceptability
Bocher, 2016 (S1)	women and men, consumers, rural Rwanda	944	5-point hedonic scale	NR (100% OSP juice)	Juice (no information given)	Color	3.96	NR	79.2	Y	N
						Aroma	2.88	NR	57.6	N
						Taste	2.98	NR	59.6	N
						Aftertaste	2.97	NR	59.4	N
						Mouthfeel	3.22	NR	64.4	N
				80% OSP, 20% Pineapple juice		Color	3.82	NR	76.4	Y	N
						Aroma	3.1	NR	62	N
						Taste	3.48	NR	69.6	N
						Aftertaste	3.36	NR	67.2	N
						Mouthfeel	3.59	NR	71.8	Y
		129		NR (100% OSP juice)	Juice (nutritional information given)	Color	4.16	NR	83.2	Y	Y
						Aroma	3.87	NR	77.4	Y
						Taste	4.02	NR	80.4	Y
						Aftertaste	3.89	NR	77.8	Y
						Mouthfeel	4	NR	80	Y
				80% OSP, 20% Pineapple juice		Color	3.88	NR	77.6	Y	N
						Aroma	3.43	NR	68.6	N
						Taste	3.24	NR	64.8	N
						Aftertaste	3.47	NR	69.4	N
						Mouthfeel	3.75	NR	75	Y
Britton, 2017 (S2)	women, ≥18 y, Panama	50	5-point facial hedonic scale	NR	Roasted	Taste	Exact means not given. However, scores fall in range of 3-5, indicating acceptability.				Y
				NR	Tamale	Taste					Y
				NR	Pesada	Taste					Y
				NR	Soda	Taste					Y
Chowdhury, 2009* (S3) Chowdhury, 2011* (S4)	men and women, household heads, Uganda	40	9-point hedonic scale	Ejumula	Boiled	Taste	NR	NR	NR	NR	NR
						Appearance	NR	NR	NR	NR
						Overall	NR	NR	NR	NR
				SPK004/1/1		Taste	NR	NR	NR	NR
						Appearance	NR	NR	NR	NR
						Overall	NR	NR	NR	NR
				Tanzania variety		Taste	NR	NR	NR	NR	NR
						Appearance	NR	NR	NR	NR
						Overall	NR	NR	NR	NR
				White (Nakakande)		Taste	NR	NR	NR	NR
						Appearance	NR	NR	NR	NR
						Overall	NR	NR	NR	NR
Gannon, 2019 (S5)	Breastfeeding mothers, rural India	52	9-point hedonic scale	Kamalasundurai	Chutney	Color	8	(7.6, 8.7)	88.8889	Y	Y
						Odor	8	(7.4, 8.6)	88.8889	Y
						Taste	8	(7.5, 8.8)	88.8889	Y
						Overall	8	(7.5, 8.7)	88.8889	Y
				White local variety		Color	8	(8.0, 8.5)	88.8889	Y	Y
						Odor	8	(7.8, 8.5)	88.8889	Y
						Taste	8	(8.0, 8.5)	88.8889	Y
						Overall	8	(8.0, 8.5)	88.8889	Y
	Healthy* breastfeeding mothers, rural India	52, 1	9-point hedonic scale	Kamalasundurai	Rasam	Color	8	(8.0, 9.0)	88.8889	Y	Y
						Odor	8	(8.0, 9.0)	88.8889	Y
						Taste	8	(8.0, 9.0)	88.8889	Y
						Overall	8	(7.5, 9.0)	88.8889	Y
				White local variety		Color	8	(8.0, 8.0)	88.8889	Y	Y
						Odor	8	(8.0, 8.0)	88.8889	Y
						Taste	8	(7.8, 8.0)	88.8889	Y
						Overall	8	(7.5, 8.0)	88.8889	Y
	Healthy* breastfeeding mothers, rural India	52, 1	9-point hedonic scale	Kamalasundurai	Thick Shake	Color	8	(8.0, 9.0)	88.8889	Y	Y
						Odor	8	(7.0, 9.0)	88.8889	Y
						Taste	8	(8.0, 9.0)	88.8889	Y
						Overall	9	(8.0, 9.0)	100	Y
				White local variety		Color	8	(8.0, 9.0)	88.8889	Y	Y
						Odor	8	(7.0, 9.0)	88.8889	Y
						Taste	8	(8.0, 9.0)	88.8889	Y
						Overall	8	(8.0, 9.0)	88.8889	Y
	Healthy* breastfeeding mothers, rural India	52, 1	9-point hedonic scale	Kamalasundurai	Barfi	Color	9	(9.0, 9.0)	100	Y	Y
						Odor	9	(9.0, 9.0)	100	Y
						Taste	9	(9.0, 9.0)	100	Y
						Overall	9	(9.0, 9.0)	100	Y
				White local variety		Color	9	(8.0, 9.0)	100	Y	Y
						Odor	9	(8.0, 9.0)	100	Y
						Taste	9	(8.0, 9.0)	100	Y
						Overall	9	(8.0, 9.0)	100	Y
	Healthy* breastfeeding mothers, rural India	52, 1	9-point hedonic scale	Kamalasundurai	Payasam	Color	9	(9.0, 9.0)	100	Y	Y
						Odor	9	(9.0, 9.0)	100	Y
						Taste	9	(9.0, 9.0)	100	Y
						Overall	9	(9.0, 9.0)	100	Y
				White local variety		Color	9	(9.0, 9.0)	100	Y	Y
						Odor	9	(9.0, 9.0)	100	Y
						Taste	9	(9.0, 9.0)	100	Y
						Overall	9	(9.0, 9.0)	100	Y
	Healthy* breastfeeding mothers, rural India	52, 1	9-point hedonic scale	Kamalasundurai	Sharbat	Color	8	(8.0, 9.0)	88.8889	Y	Y
						Odor	8	(8.0, 9.0)	88.8889	Y
						Taste	8	(8.0, 9.0)	88.8889	Y
						Overall	8	(8.0, 9.0)	88.8889	Y
				White local variety		Color	8	(8.0, 9.0)	88.8889	Y	Y
						Odor	8	(8.0, 9.0)	88.8889	Y
						Taste	8	(8.0, 9.0)	88.8889	Y
						Overall	8	(8.0, 9.0)	88.8889	Y
Govender, 2019 (S6)	adult women and men, rural South Africa	120	5-point facial hedonic scale	Cream-fleshed sweet potato (A40)	Boiled	Taste	4.2	0.9	84	Y	Y
						Texture	4.1	0.9	82	Y
						Aroma	3.9	0.8	78	Y
						Color	3.9	0.9	78	Y
						Overall	4.1	0.8	82	Y
				A45		Taste	4.1	0.9	82	Y	Y
						Texture	4	1	80	Y
						Aroma	3.8	0.9	76	Y
						Color	3.9	0.9	78	Y
						Overall	4.1	0.9	82	Y
Hagenimana, 1998 (S7)	Untrained university students and staff, Kenya	25	7-point hedonic scale	Kemb 10	Chips/Crisps (made with Elianto corn oil)	Color	5.3	NR	75.7143	Y	Y
						Texture	5	NR	71.4286	Y
						Crispiness	5	NR	71.4286	Y
						Flavor	4.8	NR	68.5714	N
						Overall	5.1	NR	72.8571	Y
				Dutch Robyjin		Color	6.6	NR	94.2857	Y	Y
						Texture	6.9	NR	98.5714	Y
						Crispiness	6.8	NR	97.1429	Y
						Flavor	6	NR	85.7143	Y
						Overall	7	NR	100	Y
				Kemb 10	Chips/Crisps (made with Kasuku fat: refined white palm oil)	Color	4.8	NR	68.5714	N	Y
						Texture	5.5	NR	78.5714	Y
						Crispiness	4.7	NR	67.1429	N
						Flavor	5.2	NR	74.2857	Y
						Overall	5.5	NR	78.5714	Y
				Dutch Robyjin		Color	6.7	NR	95.7143	Y	Y
						Texture	7	NR	100	Y
						Crispiness	6.9	NR	98.5714	Y
						Flavor	5.9	NR	84.2857	Y
						Overall	7	NR	100	Y
Hummel, 2018 (S8)	women, men, children, rural Malawi (Lilongwe)	210	5-point hedonic scale	Chipika	Boiled	Overall	3.08	1	61.6	N	N
				Kadyaubwerere		Overall	3.34	0.99	66.8	N	N
				Zondeni		Overall	3.6	1.05	72	Y	Y
				Kenya		Overall	4.13	0.71	82.6	Y	Y
				All OSPs		Overall	3.33	0.71	66.6	N	N
	women, men, children, rural Malawi (Mangochi)			Chipika		Overall	3.49	0.91	69.8	N	N
				Kadyaubwerere		Overall	3.69	0.97	73.8	Y	Y
				Zondeni		Overall	4.04	0.8	80.8	Y	Y
				Kenya		Overall	3.94	0.9	78.8	Y	Y
				All OSPs		Overall	3.74	0.62	74.8	Y	Y
	women, men, children, rural Malawi (Lilongwe and Mangochi)			Chipika		Overall	3.28	0.98	65.6	N	N
				Kadyaubwerere		Overall	3.51	1	70.2	Y	Y
				Zondeni		Overall	3.98	0.96	79.6	Y	Y
				Kenya		Overall	4.04	0.81	80.8	Y	Y
				All OSPs		Overall	3.53	0.69	70.6	Y	Y
Infante, 2017 (S9)	women and men judges, Brazil	100	9-point hedonic scale	Beauregard	Dry enriched cookie (50% of dry sorghum flour + 50% of sweet potato flour)	Color	6.75	1.51	75	Y	Y
						Flavor	6.57	1.74	73	Y
						Texture	6.97	1.43	77.4444	Y
						Overall	6.65	1.6	73.8889	Y
					Extruded enriched cookie (50% of extruded sorghum flour + 50% of sweet potato flour)	Color	6.5	1.72	72.2222	Y	Y
						Flavor	6.71	1.64	74.5556	Y
						Texture	6.58	1.6	73.1111	Y
						Overall	6.61	1.6	73.4444	Y
Laurie, 2012 (S10)	men and women, adults and children, Ditshilo near Mafikeng (North West South Africa)	141	5-point facial hedonic score	Resisto	Chips	Overall	3.85	NR	77	Y	Y
					Doughnuts	Overall	4.42	NR	88.4	Y
					Juice	Overall	2.87	NR	57.4	N
	men and women, adults and children, Thembalethy - KwaMhlanga (Mpumalanga, South Africa)	114			Chips	Overall	4.29	NR	85.8	Y	Y
					Doughnuts	Overall	4.81	NR	96.2	Y
					Juice	Overall	4.14	NR	82.8	Y
					Veggies	Overall	4.75	NR	95	Y
	men and women, adults and children, Bushbuckridge north of Hazyview (Limpopo, South Africa)	155			Chips	Overall	3.91	NR	78.2	Y	Y
					Doughnuts	Overall	4.43	NR	88.6	Y
					Juice	Overall	3.95	NR	79	Y
					Veggies	Overall	4.01	NR	80.2	Y
	men and women, adults and children, Tompi Seleka College near Marble Hall (Limpopo, South Africa)	194			Chips	Overall	4.15	NR	83	Y	Y
					Doughnuts	Overall	4.4	NR	88	Y
					Juice	Overall	3.94	NR	78.8	Y
	men and women, adults and children, Tshiombo near Thohoyandou in Venda (Limpopo, South Africa)	171			Chips	Overall	4.57	NR	91.4	Y	Y
					Doughnuts	Overall	4.81	NR	96.2	Y
					Juice	Overall	4.12	NR	82.4	Y
	men and women, adults and children, Vulindlela near Pietermaritzburg (KZN, South Africa)	155			Chips	Overall	4	NR	80	Y	Y
					Doughnuts	Overall	4.67	NR	93.4	Y
					Juice	Overall	3.58	NR	71.6	Y
Mitra, 2010 (S11)	university students and staff members, India	100	4-point hedonic scale	S-61	Boiled	Appearance	3.31	NR	82.75	Y	Y
						Texture	2.82	NR	70.5	Y
						Taste	3.51	NR	87.75	Y
						Flavor	3.12	NR	78	Y
						Overall	3.19	NR	79.75	Y
				S-594		Appearance	3.19	NR	79.75	Y	Y
						Texture	2.78	NR	69.5	N
						Taste	3.12	NR	78	Y
						Flavor	2.78	NR	69.5	N
						Overall	2.99	NR	74.75	Y
				S-1156		Appearance	3.1	NR	77.5	Y	Y
						Texture	2.69	NR	67.25	N
						Taste	3.05	NR	76.25	Y
						Flavor	2.72	NR	68	N
						Overall	2.89	NR	72.25	Y
				S-1281		Appearance	3.22	NR	80.5	Y	Y
						Texture	2.67	NR	66.75	N
						Taste	3.1	NR	77.5	Y
						Flavor	2.72	NR	68	N
						Overall	2.89	NR	72.25	Y
				SV-98		Appearance	3.27	NR	81.75	Y	Y
						Texture	2.9	NR	72.5	Y
						Taste	3.25	NR	81.25	Y
						Flavor	2.86	NR	71.5	Y
						Overall	3.07	NR	76.75	Y
				362-7		Appearance	2.92	NR	73	Y	Y
						Texture	3.16	NR	79	Y
						Taste	3.28	NR	82	Y
						Flavor	2.97	NR	74.25	Y
						Overall	3.0825	NR	77.0625	Y
				IGSP-15		Appearance	2.78	NR	69.5	N	Y
						Texture	2.65	NR	66.25	N
						Taste	3.22	NR	80.5	Y
						Flavor	2.94	NR	73.5	Y
						Overall	2.8975	NR	72.4375	Y
				CIPSWA-2		Appearance	3.21	NR	80.25	Y	Y
						Texture	2.87	NR	71.75	Y
						Taste	3.14	NR	78.5	Y
						Flavor	2.86	NR	71.5	Y
						Overall	3.02	NR	75.5	Y
				187017-1		Appearance	2.45	NR	61.25	N	N
						Texture	2.94	NR	73.5	Y
						Taste	2.72	NR	68	N
						Flavor	2.85	NR	71.25	Y
						Overall	2.74	NR	68.5	N
				440038		Appearance	3.15	NR	78.75	Y	Y
						Texture	2.79	NR	69.75	N
						Taste	3.41	NR	85.25	Y
						Flavor	2.79	NR	69.75	N
						Overall	3.035	NR	75.875	Y
				440127		Appearance	3.1	NR	77.5	Y	Y
						Texture	2.8	NR	70	N
						Taste	3.1	NR	77.5	Y
						Flavor	2.68	NR	67	N
						Overall	2.92	NR	73	Y
				420027		Appearance	2.5	NR	62.5	N	N
						Texture	2.87	NR	71.75	Y
						Taste	2.76	NR	69	N
						Flavor	2.88	NR	72	Y
						Overall	2.7525	NR	68.8125	N
				ST-14		Appearance	3.39	NR	84.75	Y	Y
						Texture	3.11	NR	77.75	Y
						Taste	3.52	NR	88	Y
						Flavor	3.13	NR	78.25	Y
						Overall	3.2875	NR	82.1875	Y
				Kamala Sundari		Appearance	3.48	NR	87	Y	Y
						Texture	2.93	NR	73.25	Y
						Taste	3.61	NR	90.25	Y
						Flavor	3.22	NR	80.5	Y
						Overall	3.31	NR	82.75	Y
				90/101		Appearance	3.51	NR	87.75	Y	Y
						Texture	2.97	NR	74.25	Y
						Taste	3.49	NR	87.25	Y
						Flavor	3.18	NR	79.5	Y
						Overall	3.3125	NR	82.8125	Y
Nunes, 2016 (S12)	teachers, school employees and students, Brazil	32	9-point hedonic scale	Beauregard	Bread (20% OSP, 80% conventional wheat)	Flavor	7.62	NR	84.6667	Y	Y
						Color	7.18	NR	79.7778	Y
						Texture	8	NR	88.8889	Y
						Aroma	7.37	NR	81.8889	Y
						Overall	7.68	NR	85.3333	Y
					Bread (40% OSP, 60% conventional wheat)	Flavor	7.43	NR	82.5556	Y	Y
						Color	7.5	NR	83.3333	Y
						Texture	7.68	NR	85.3333	Y
						Aroma	7.5	NR	83.3333	Y
						Overall	7.31	NR	81.2222	Y
					Bread (60% OSP, 40% conventional wheat)	Flavor	7.31	NR	81.2222	Y	Y
						Color	7.62	NR	84.6667	Y
						Texture	7.68	NR	85.3333	Y
						Aroma	7.56	NR	84	Y
						Overall	7.37	NR	81.8889	Y
Pessu, 2020 (S13)	semi-trained panellists, rural Nigeria	20	9-point hedonic scale	OSP (cultivar NR)	Raw	Color	7.1	NR	78.8889	Y	Y
						Appearance	6.55	NR	72.7778	Y
						Aroma	6.1	NR	67.7778	N
						Texture	6.2	NR	68.8889	N
						Crispiness	5.6	NR	62.2222	N
						Overall	6.95	NR	77.2222	Y
					Fried	Color	7.2	NR	80	Y	Y
						Appearance	7.2	NR	80	Y
						Aroma	7.25	NR	80.5556	Y
						Texture	7	NR	77.7778	Y
						Crispiness	7	NR	77.7778	Y
						Overall	7.45	NR	82.7778	Y
					Boiled with skin for 10 minutes	Color	7.25	NR	80.5556	Y	Y
						Appearance	7.15	NR	79.4444	Y
						Aroma	6.45	NR	71.6667	Y
						Texture	5.7	NR	63.3333	N
						Crispiness	5.45	NR	60.5556	N
						Overall	6.7	NR	74.4444	Y
					Boiled with skin for 15 minutes	Color	6.95	NR	77.2222	Y	Y
						Appearance	7.15	NR	79.4444	Y
						Aroma	5.9	NR	65.5556	N
						Texture	6.45	NR	71.6667	Y
						Crispiness	5.35	NR	59.4444	N
						Overall	6.9	NR	76.6667	Y
					Boiled without skin for 10 minutes	Color	6.7	NR	74.4444	Y	Y
						Appearance	6.55	NR	72.7778	Y
						Aroma	6.15	NR	68.3333	N
						Texture	6.35	NR	70.5556	Y
						Crispiness	5.4	NR	60	N
						Overall	6.8	NR	75.5556	Y
					Boiled without skin for 15 minutes	Color	5.3	NR	58.8889	N	N
						Appearance	5.4	NR	60	N
						Aroma	5.7	NR	63.3333	N
						Texture	4.95	NR	55	N
						Crispiness	4.65	NR	51.6667	N
						Overall	5.7	NR	63.3333	N
Ramos, 2019 (S14)	8-10 year old children, urban Brazil	100	5-point facial hedonic scale	Beauregard	Cake	Overall	4.24	0.93	84.8	Y	Y
Silva, 2019 (S15)	untrained women and men, Brazil	104	9-point hedonic scale	Beauregard	Cake (40.00 g/100g OFSP, 11.00 g/100g Sunflower oil)	Appearance	7.89	1.16	87.6667	Y	Y
						Color	8.18	1.11	90.8889	Y
						Aroma	8.07	1.12	89.6667	Y
						Flavor	7.88	1.43	87.5556	Y
						Texture	7.71	1.45	85.6667	Y
					Cake (40.00 g/100g OFSP, 3.00 g/100g Sunflower oil)	Appearance	7.84	1.41	87.1111	Y	Y
						Color	8.1	1.2	90	Y
						Aroma	7.69	1.41	85.4444	Y
						Flavor	7.7	1.57	85.5556	Y
						Texture	7.63	1.64	84.7778	Y
					Cake (60.00 g/100g OFSP, 11.00 g/100g Sunflower oil)	Appearance	6.59	2	73.2222	Y	Y
						Color	7.78	1.41	86.4444	Y
						Aroma	7.58	1.41	84.2222	Y
						Flavor	7.35	1.65	81.6667	Y
						Texture	6.47	1.95	71.8889	Y
					Cake (60.00 g/100g OFSP, 3.00 g/100g Sunflower oil)	Appearance	7.8	1.23	86.6667	Y	Y
						Color	8.1	0.91	90	Y
						Aroma	7.94	1.16	88.2222	Y
						Flavor	7.6	1.24	84.4444	Y
						Texture	7.38	1.52	82	Y
					Cake (35.86 g/100g OFSP, 7.00 g/100g Sunflower oil)	Appearance	8.3	0.97	92.2222	Y	Y
						Color	8.4	0.98	93.3333	Y
						Aroma	8.14	1.16	90.4444	Y
						Flavor	8.14	1.19	90.4444	Y
						Texture	8.3	0.98	92.2222	Y
					Cake (64.14 g/100g OFSP, 7.00 g/100g Sunflower oil)	Appearance	6.72	1.94	74.6667	Y	Y
						Color	7.43	1.61	82.5556	Y
						Aroma	7.6	1.4	84.4444	Y
						Flavor	7.03	1.63	78.1111	Y
						Texture	6.5	2.02	72.2222	Y
					Cake (50.00 g/100g OFSP, 1.3 g/100g Sunflower oil)	Appearance	7.5	1.55	83.3333	Y	Y
						Color	7.88	1.43	87.5556	Y
						Aroma	7.6	1.5	84.4444	Y
						Flavor	7.46	1.47	82.8889	Y
						Texture	6.94	1.95	77.1111	Y
					Cake (50.00 g/100g OFSP, 12.65 g/100g Sunflower oil)	Appearance	6.7	2.03	74.4444	Y	Y
						Color	7.55	1.61	83.8889	Y
						Aroma	7.61	1.44	84.5556	Y
						Flavor	7.3	1.86	81.1111	Y
						Texture	6.7	2.14	74.4444	Y
					Cake (50.00 g/100g OFSP, 7.00 g/100g Sunflower oil)	Appearance	7.85	1.25	87.2222	Y	Y
						Color	8.13	1.12	90.3333	Y
						Aroma	7.95	1.13	88.3333	Y
						Flavor	7.75	1.43	86.1111	Y
						Texture	7.43	1.52	82.5556	Y
					Cake (50.00 g/100g OFSP, 7.00 g/100g Sunflower oil)	Appearance	7.1	1.76	78.8889	Y	Y
						Color	7.64	1.44	84.8889	Y
						Aroma	7.67	1.23	85.2222	Y
						Flavor	7.35	1.53	81.6667	Y
						Texture	6.9	1.88	76.6667	Y
Tomlins, 2007 (S16)	Preschool & school children in rural Tanzania	94	7-point facial hedonic scale	Karote DSM	Boiled	Overall	5.68499	1.6055	81.2141	Y	Y
				Resisto		Overall	5.93328	1.45456	84.7612	Y	Y
				Polista		Overall	5.35441	1.93483	76.4916	Y	Y
				Sinia B		Overall	5.24337	1.83879	74.9053	Y	Y
	Mothers in rural Tanzania	59		Karote DSM	Boiled	Overall	6.33678	0.86448	90.5255	Y	Y
				Resisto		Overall	6.36551	1.08406	90.9358	Y	Y
				Polista		Overall	5.75924	1.34478	82.2748	Y	Y
				Sinia B		Overall	5.36004	1.68782	76.5721	Y	Y
Notes: *While hedonic score sensory testing is described, raw mean scores are not given.
Table S1 References
S1.	Bocher T, Sindi K, Muzhingi T, Nshimiyimana JC, Nzamwita M, Low J. Investigating consumer preferences and willingness to pay for Orange-fleshed Sweet potato (OFSP) juice in Rwanda. Open Agric. 2019;4(1):227-236. doi:10.1515/opag-2019-0021
S2.	Britton A, Chu JI, Vergara de Caballero E, Ríos Castillo I, Barría M. Estudio piloto de preferencia y aceptabilidad de recetas con camote biofortificado: un estudio transversal a nivel comunitario. Perspect En Nutr Humana. 2017;19(2):137-150. doi:10.17533/udea.penh.v19n2a02
S3.	Chowdhury S, Meenakshi JV, Tomlins K. Are Consumers in Developing Countries Willing-to-Pay More for Micronutrient-Dense Biofortified Foods? Evidence from a Field Experiment in Uganda. In: ; 2009.
S4.	Chowdhury S, Meenakshi JV, Tomlins KI, Owori C. Are Consumers in Developing Countries Willing to Pay More for Micronutrient‐Dense Biofortified Foods? Evidence from a Field Experiment in Uganda. Am J Agric Econ. 2011;93(1):83-97. doi:10.1093/ajae/aaq121
S5.	Gannon BM, Thakker V, Bonam VS, et al. A Randomized Crossover Study to Evaluate Recipe Acceptability in Breastfeeding Mothers and Young Children in India Targeted for a Multiple Biofortified Food Crop Intervention. Food Nutr Bull. 2019;40(4):460-470. doi:10.1177/0379572119855588
S6.	Govender L, Pillay K, Siwela M, Modi AT, Mabhaudhi T. Consumer Perceptions and Acceptability of Traditional Dishes Prepared with Provitamin A-Biofortified Maize and Sweet Potato. Nutrients. 2019;11(7):1577. doi:10.3390/nu11071577
S7.	Hagenimana V, Karuri EG, Oyunga MA. OIL CONTENT IN FRIED PROCESSED SWEETPOTATO PRODUCTS. J Food Process Preserv. 1998;22(2):123-137. doi:10.1111/j.1745-4549.1998.tb00809.x
S8.	Hummel M, Talsma EF, Van der Honing A, et al. Sensory and cultural acceptability tradeoffs with nutritional content of biofortified orange-fleshed sweetpotato varieties among households with children in Malawi. Wiley AS, ed. PLOS ONE. 2018;13(10):e0204754. doi:10.1371/journal.pone.0204754
S9.	Infante RA, Natal DIG, Moreira ME de C, et al. Enriched sorghum cookies with biofortified sweet potato carotenoids have good acceptance and high iron bioavailability. J Funct Foods. 2017;38:89-99. doi:10.1016/j.jff.2017.08.044
S10.	Laurie SM. Consumer acceptability of four products made from beta-carotene-rich sweet potato. Afr J Food Sci. 2012;6(4). doi:10.5897/AJFS12.014
S11.	Mitra S, Tarafdar J, Palaniswami MS. Impacts of different maturity stages and storage on nutritional changes in raw and cooked tubers of orange-fleshed sweet potato (Ipomoea batatas) cultivars. In: Herppich WB, ed. Acta Horticulturae. ; 2010.
S12.	Nunes OLG da S, Ferreira DTL, Santos PRR dos, Brandelero CD. Development of bread enriched with biofortified sweet potato Desenvolvimento de pao de forma enriquecido com batata-doce biofortificada. Hig Aliment. 2016;30(258/259):108-113.
S13.	Pessu PO, Akande SA, Abel GI, et al. Influence of processing methods on the quality attributes of bio-fortified sweet potato products. Agrosearch. 2020;20(1):133-143. doi:10.4314/agrosh.v20i1.12S
S14.	Ramos JS, Martins M do C de C e, Lima A de, Tapety FI, Almeida CAPL. Nutritional composition and acceptance of cake elaborated with beauregard potato biofortified with carotenoids. Biosci J. Published online 2019:949-956. doi:10.14393/BJ-v35n3a2019-40010
S15.	Silva AR, Ascheri JL, Silva E. EFFECTS OF ORANGE-FLESHED BIOFORTIFIED SWEET POTATO AND SUNFLOWER OIL ON TECHNOLOGICAL PROPERTIES OF CAKES. J Appl Pharm Sci. 2019;6:181-192.
S16.	Tomlins K, Ndunguru G, Stambul K, et al. Sensory evaluation and consumer acceptability of pale-fleshed and orange-fleshed sweetpotato by school children and mothers with preschool children. J Sci Food Agric. 2007;87(13):2436-2446. doi:10.1002/jsfa.2931
Legend
	Conventional
	Biofortified
	Population = children (<19 y)
Y	Yes
N	No
NR	Not reported
