# Supplementary material for: Sensory acceptability of biofortified foods and food products: a systematic review
Source: Nutr Rev. 2023 Aug 27;82(7):892–912. doi: 10.1093/nutrit/nuad100 (PMC11163453; doi:10.1093/nutrit/nuad100)
Supplement: nuad100_Supplementary_Data [file nuad100_supplementary_data.zip › nuad100_Supplementary_Data/Table S10. Combination.xlsx]

## Sheet: Table S10. Combination
Table S10. Sensory acceptability for multiple biofortified crops made into a composite meal
Study	Population (health status, gender, age group, country)	N	Method	Varieties	Processing or food product	Sensory Parameters	Mean/Median	SD/IQR	Acceptance Index (%)	Acceptable (Y/N)? (≥70% acceptable)	Overall Acceptability
Gannon, 2019 (S1)	Breastfeeding mothers, rural India	52	9-point hedonic scale	pearl millet (Dhanshakti) and sweet potato (Kamalasundari)	Pulao	Color	8	(7.0, 8.0)	88.8889	Y	Y
						Odor	8	(7.0, 8.0)	88.8889	Y
						Taste	8	(7.0, 8.0)	88.8889	Y
						Overall	8	(7.0, 8.0)	88.8889	Y
				pearl millet (DG9444) and sweet potato (white local variety)		Color	8	(2.0, 8.0)	88.8889	Y	Y
						Odor	8	(2.0, 8.0)	88.8889	Y
						Taste	8	(2.0, 8.0)	88.8889	Y
						Overall	8	(2.0, 8.0)	88.8889	Y
				wheat (BHU-6) and sweet potato (Kamalasundari)	Kesari	Color	9	(8.0, 9.0)	100	Y	Y
						Odor	9	(8.0, 9.0)*	100	Y
						Taste	9	(8.0, 9.0)	100	Y
						Overall	9	(8.0, 9.0)	100	Y
				wheat (HD2967) and sweet potato (white local variety)		Color	9	(8.0, 9.0)	100	Y	Y
						Odor	9	(8.0, 9.0)	100	Y
						Taste	9	(9.0, 9.0)	100	Y
						Overall	9	(9.0, 9.0)	100	Y
				wheat (BHU-6), lentil (Pusa Vaibhav), and sweet potato (Kamalasundari)	Poli	Color	9	(8.5, 9.0)	100	Y	Y
						Odor	9	(8.5, 9.0)	100	Y
						Taste	9	(8.5, 9.0)	100	Y
						Overall	9	(8.5, 9.0)	100	Y
				wheat (HD2967), lentil (Moitree), and sweet potato (white local variety)		Color	9	(8.5, 9.0)	100	Y	Y
						Odor	9	(8.5, 9.0)	100	Y
						Taste	9	(9.0, 9.0)	100	Y
						Overall	9	(9.0, 9.0)	100	Y
Notes: *In the original study, Q3 = 8.0 but we confirmed the values with the author (private communication)
Table S10 References
S1.	Gannon BM, Thakker V, Bonam VS, et al. A Randomized Crossover Study to Evaluate Recipe Acceptability in Breastfeeding Mothers and Young Children in India Targeted for a Multiple Biofortified Food Crop Intervention. Food Nutr Bull. 2019;40(4):460-470. doi:10.1177/0379572119855588
Legend
	Conventional
	Biofortified
	Population = children (<19 y)
Y	Yes
N	No
NR	Not reported
